# Supplementary material for: Anatomical and Physiological Changes after Paclitaxel-Coated Balloon for Atherosclerotic De Novo Coronary Lesions: Serial IVUS-VH and FFR Study
Source: PLoS One. 2016 Jan 29;11(1):e0147057. doi: 10.1371/journal.pone.0147057 (PMC4733051; doi:10.1371/journal.pone.0147057)
Supplement: S1 File — https://figshare.com/s/ea82a726fb714d99bd40. (XLS) [file pone.0147057.s001.xls]

## Sheet: 김귀자 2013-02-06 PTCA RCA(VLA)
Sofware Version	Version 2.2	654
PatientNumber	DateLastAnalysis
0208880 F/57	11-12-2013
FrameNumber	fLumenArea	fFibrousArea	fFibroLipidicArea	fLipidCoreArea	fCalcifiedArea	fMediaArea	fMinLumenDiameter	fMinVesselDiameter	fMaxLumenDiameter	fMaxVesselDiameter	fAveLumenDiameter	fAveVesselDiameter	DistanceHeartRate
60	3.7	0	0	0.02	0.03	1.82	1.97	2.51	2.39	2.72	2.16	2.6	0		5.57
61	3.36	0.1	0	0.13	0.04	1.9	1.9	2.54	2.18	2.65	2.07	2.59	0.48		5.53
62	3.28	0.13	0	0.11	0.19	2.03	1.9	2.54	2.15	2.76	2.04	2.64	0.46		5.74
63	3.66	0.01	0	0.1	0.2	1.71	2.03	2.45	2.35	2.82	2.16	2.63	0.48		5.68
64	3.76	0.13	0	0.03	0.04	2.18	2.03	2.65	2.36	2.81	2.19	2.73	0.48		6.14
65	3.65	0	0	0	0	2.04	2.06	2.52	2.26	2.7	2.15	2.63	0.47		5.69
66	3.75	0	0	0	0	1.93	2.09	2.52	2.32	2.72	2.18	2.63	0.5		5.68
67	3.9	0.55	0.11	0.13	0.05	1.91	2.09	2.68	2.33	3.01	2.22	2.85	0.48		6.65
68	3.68	1.59	0.87	0.07	0	2.16	1.96	2.89	2.37	3.57	2.16	3.2	0.48		8.37
69	3.88	2.12	1.42	0.26	0	2.17	2	2.94	2.48	4.11	2.22	3.47	0.49		9.85
70	3.62	2.54	1.16	0.46	0.02	2.31	1.96	3.16	2.42	3.96	2.14	3.52	0.5		10.11
71	3.38	2.22	0.4	1.28	0.49	2.45	1.92	3.35	2.27	3.73	2.07	3.54	0.48		10.22
72	3.56	1.37	0.27	1.29	0.62	2.23	2.04	3.24	2.27	3.57	2.13	3.39	0.48		9.34
73	3.6	1.02	0.11	1.14	0.53	2.2	2.03	3.09	2.26	3.39	2.14	3.25	0.48		8.6
74	3.66	1.12	0.19	1.07	0.59	2.23	2.1	3.05	2.2	3.56	2.16	3.3	0.5		8.86
75	4.43	0.93	0.11	0.51	0.25	2.19	2.31	3.11	2.43	3.36	2.37	3.21	0.5		8.42
76	4.47	0.87	0.12	0.47	0.48	2.33	2.28	3.16	2.45	3.42	2.38	3.27	0.48		8.74
77	4.96	0.39	0.04	0.6	0.58	2.43	2.4	3.23	2.66	3.39	2.51	3.33	0.5		9
78	4.65	0.5	0.06	0.56	0.59	2.49	2.32	3.23	2.56	3.36	2.43	3.3	0.5		8.85
79	4.29	0.46	0.03	0.56	0.52	2.63	2.22	3.13	2.45	3.33	2.34	3.23	0.48		8.49
80	4.39	0.42	0.02	0.37	0.16	2.7	2.27	2.97	2.46	3.34	2.36	3.14	0.46		8.06
81	4.3	0.73	0.04	0.19	0.06	2.83	2.21	3.05	2.49	3.26	2.34	3.16	0.48		8.15
82	4.31	0.36	0.01	0.2	0.08	2.86	2.17	3.01	2.53	3.16	2.34	3.09	0.47		7.82
83	4.64	0.28	0.01	0.31	0.07	2.69	2.31	3.05	2.53	3.2	2.43	3.13	0.43		8
84	4.33	0.28	0	0.46	0.54	2.5	2.17	3.06	2.49	3.24	2.35	3.15	0.41		8.11
85	4.14	0.32	0.01	0.53	0.64	2.42	2.14	3.08	2.4	3.23	2.29	3.14	0.43		8.06
86	4.3	0.33	0	0.48	0.57	2.49	2.27	3.05	2.4	3.26	2.34	3.17	0.44		8.17
87	4.36	0.63	0.01	0.69	0.57	2.68	2.14	3.19	2.59	3.46	2.35	3.31	0.46		8.94
88	4.47	1.04	0.04	0.57	0.25	2.62	2.22	3.23	2.53	3.47	2.38	3.32	0.45		8.99
89	4.47	0.86	0.03	0.51	0.26	2.89	2.22	3.26	2.52	3.4	2.39	3.33	0.45		9.02
90	4.25	0.83	0.04	0.6	0.13	2.99	2.1	3.22	2.56	3.37	2.32	3.29	0.48		8.84
91	4.49	0.37	0	0.15	0.12	3.02	2.27	3.07	2.58	3.27	2.39	3.16	0.48		8.15
92	4.17	0.26	0	0.25	0.53	2.78	2.16	3.03	2.45	3.21	2.3	3.13	0.47		7.99
93	4.18	0.57	0.02	0.29	0.48	2.79	2.19	3.08	2.47	3.32	2.3	3.19	0.47		8.33
94	4.25	0.67	0.04	0.29	0.44	2.72	2.19	3.14	2.49	3.32	2.32	3.21	0.48		8.41
95	4.94	0.18	0	0.31	0.23	3.29	2.46	3.21	2.56	3.42	2.51	3.31	0.48		8.95
96	4.95	0.19	0	0.13	0.25	3.36	2.41	3.18	2.63	3.41	2.51	3.3	0.49		8.88
97	5.06	0.01	0	0.01	0.04	3.64	2.4	3.15	2.69	3.41	2.54	3.28	0.47		8.76
98	4.91	0.21	0	0.12	0.11	3.34	2.34	3.14	2.67	3.36	2.5	3.26	0.48		8.69
99	5.15	0.05	0	0.03	0.03	3.32	2.43	3.09	2.71	3.36	2.56	3.24	0.48		8.58
100	5.52	0.01	0	0.06	0.22	3.06	2.48	3.2	2.86	3.41	2.65	3.3	0.48		8.87
Region	fLumenVolume	fFibrousVolume	fFibroLipidicVolume	fLipidCoreVolume	fCalcifiedVolume	fMediaVolume	fMinLumenDiameter	nMinLumenDiameterFrame	fMinVesselDiameter	nMinVesselDiameterFrame	fMaxLumenDiameter	nMaxLumenDiameterFrame	fMaxVesselDiameter	nMaxVesselDiameterFrame	fAveLumenDiameter	fAveVesselDiameter	fMinLumenArea	nMinLumenAreaFrame	fSegmentLength	ClassificationTree
1	81.48	11.89	2.47	7.42	5.32	49.32	1.9	61	2.45	63	2.86	100	4.11	69	2.31	3.14	3.28	62	19.38	EE-4

## Sheet: 김귀자 2013-11-04 FU RCA(VLA)
Sofware Version	Version 2.2	654
PatientNumber	DateLastAnalysis
0208880 F/57	11-12-2013
FrameNumber	fLumenArea	fFibrousArea	fFibroLipidicArea	fLipidCoreArea	fCalcifiedArea	fMediaArea	fMinLumenDiameter	fMinVesselDiameter	fMaxLumenDiameter	fMaxVesselDiameter	fAveLumenDiameter	fAveVesselDiameter	DistanceHeartRate
25	4.6	0.09	0	0.1	0.06	2.14	2.31	2.8	2.55	3.04	2.42	2.92	0		6.99
26	4.41	0.1	0	0.1	0.09	2.3	2.22	2.86	2.55	3.03	2.37	2.92	0.45		7
27	4.36	0.02	0	0.09	0.04	1.99	2.28	2.6	2.46	3.08	2.36	2.81	0.47		6.5
28	4.07	0.15	0.03	0.01	0.01	1.88	2.19	2.47	2.37	2.99	2.28	2.73	0.47		6.15
29	4.25	0.19	0	0.11	0.04	1.91	2.25	2.62	2.43	3.07	2.33	2.81	0.47		6.5
30	4.04	0	0	0	0	1.65	2.19	2.42	2.34	2.77	2.27	2.63	0.46		5.69
31	4.08	1.28	1.78	0.03	0	2.27	2.16	2.88	2.38	3.78	2.28	3.39	0.47		9.44
32	3.98	1.55	1.85	0.03	0	2.41	2.08	2.68	2.49	4.16	2.25	3.44	0.47		9.82
33	4.05	2.38	1.99	0.27	0.02	2.42	2.15	3.18	2.41	4.19	2.27	3.69	0.46		11.13
34	4.08	2.7	0.71	0.66	0.14	2.41	2.09	3.27	2.5	3.98	2.28	3.63	0.48		10.7
35	3.98	2.55	0.73	0.59	0.14	2.52	2.03	3.31	2.42	3.87	2.25	3.6	0.5		10.51
36	4.97	0.86	0.33	0.26	0.1	2.4	2.39	3.24	2.67	3.39	2.51	3.31	0.48		8.92
37	4.77	1.14	0.37	0.34	0.07	2.53	2.38	3.24	2.56	3.5	2.46	3.36	0.48		9.22
38	4.94	1.02	0.29	0.27	0.09	2.74	2.43	3.21	2.59	3.58	2.51	3.39	0.48		9.35
39	4.76	1.16	0.21	0.31	0.02	2.38	2.31	3.08	2.61	3.48	2.46	3.29	0.49		8.84
40	4.18	0.87	0.14	0.19	0.03	2.32	2.21	2.89	2.49	3.24	2.3	3.07	0.47		7.73
41	4.33	0.9	0.13	0.16	0.02	2.16	2.25	2.87	2.49	3.27	2.35	3.07	0.48		7.7
42	4.13	0.5	0.08	0.04	0	2.18	2.16	2.83	2.46	3.01	2.29	2.91	0.48		6.93
43	4.01	0.57	0.07	0.03	0.01	2.17	2.15	2.78	2.43	3.04	2.26	2.9	0.49		6.86
44	3.94	0.41	0.18	0.04	0	2.35	2.09	2.74	2.4	3.04	2.24	2.9	0.48		6.92
45	4.08	0.26	0.03	0.13	0.06	2.63	2.21	2.85	2.33	3.08	2.28	2.96	0.48		7.19
46	4.28	0.22	0.01	0.05	0.09	2.58	2.25	2.9	2.4	3.08	2.33	2.98	0.48		7.23
47	4.55	0.29	0.01	0.09	0.08	2.26	2.3	2.88	2.52	3.1	2.41	2.98	0.48		7.28
48	4.66	0.52	0.12	0.09	0	2.52	2.29	2.88	2.53	3.32	2.43	3.11	0.48		7.91
49	4.83	0.1	0.07	0	0	2.89	2.3	3.02	2.68	3.2	2.48	3.11	0.48		7.89
50	4.78	0.45	0.07	0.1	0	2.73	2.34	3.04	2.62	3.27	2.47	3.15	0.48		8.13
51	4.53	0.6	0.07	0.22	0.22	2.31	2.33	3.01	2.46	3.21	2.4	3.12	0.5		7.95
52	4.81	0.52	0.03	0.32	0.08	2.92	2.33	3.04	2.65	3.47	2.47	3.26	0.48		8.68
53	4.6	0.99	0.17	0.24	0.08	2.62	2.33	3.07	2.53	3.48	2.42	3.27	0.52		8.7
54	4.75	0.61	0.03	0.2	0.09	2.99	2.35	3.1	2.56	3.43	2.46	3.26	0.5		8.67
55	5.04	0.28	0.04	0.02	0.01	3.03	2.39	3.06	2.64	3.37	2.53	3.21	0.48		8.42
Region	fLumenVolume	fFibrousVolume	fFibroLipidicVolume	fLipidCoreVolume	fCalcifiedVolume	fMediaVolume	fMinLumenDiameter	nMinLumenDiameterFrame	fMinVesselDiameter	nMinVesselDiameterFrame	fMaxLumenDiameter	nMaxLumenDiameterFrame	fMaxVesselDiameter	nMaxVesselDiameterFrame	fAveLumenDiameter	fAveVesselDiameter	fMinLumenArea	nMinLumenAreaFrame	fSegmentLength	ClassificationTree
1	65.08	11.51	4.78	2.51	0.75	35.48	2.03	35	2.42	30	2.68	49	4.19	33	2.37	3.14	3.94	44	14.8	EE-4

## Sheet: IVUS data
Patient	Procedure	Artery	Prox Refernce VA	Distal Reference VA	Max VA	Ref VA	RI	LumenVol	F_vol	FF_vol	NC_vol	DC_vol	Media_vol	Mini_LD	Mini_ LD_ frame	Mini_VD	Mini_VD_Frame	Max_LD	nMaxLumenDiameterFrame	Max_VD	nMaxVesselDiameterFrame	Ave_LD	Ave_VD	Mini_LA	fLumenAreaFrame	Length	phenotype 1.TCFA 2.Thick-FA 3. PIH 4. fibrous 5. fibro-calcific	TCFA:fibroatheroma, >10% NC & >30도 NC abutting the lumen Thick:fibroatheroma, >10% NC at least 3 frames PIT: mainly F & FF & NC<10%, DC<10% Fibrous: all F, <10% NC, <15% FF, <10% DC Fibrocalcific: all F & DC & <10% NC
1	PRE	LAD	19.1	8.5	11.92	13.8	0.863768	75.73	27.83	3.8	9.73	8.84	48.97	1.75	63	3.11	52	3.32	34	4.28	59	2.38	3.57	2.96	63	16.84	2
1	PTCA	LAD	17.3	9.4	12.19	13.35	0.913109	89.8	17.33	1.62	15.87	8.23	52.35	1.97	79	3.23	67	3.47	56	4.07	88	2.59	3.67	3.86	79	16.91
1	2m FU	LAD	16.9	9	12.56	12.95	0.969884	106.16	15.95	1.3	10.62	10.58	52.15	2.19	124	3.29	119	3.49	147	4.24	147	2.82	3.77	4.87	136	17.03
1	9m FU	LAD	16.5	8.8	14.41	12.65	1.13913	128.34	21.72	2.27	3.76	4.53	64.69	2.38	93	3.42	42	3.6	38	4.46	73	2.95	3.84	5.76	81	18.77	2
1	PRE	RCA	11.2	6.8	12.58	9	1.39778	88.43	15.08	1.9	6.43	4.89	49.65	1.9	70	2.58	72	3.41	118	4.17	108	2.47	3.33	3.22	70	18.12	1
1	PTCA	RCA	n	n	n	n	n
1	2M FU	RCA	10.6	8.6	11.77	9.6	1.22604	97.31	11.6	0.82	8.65	8.94	50.39	2.1	123	3.07	117	3.24	155	4.1	149	2.7	3.58	4.71	136	17.03	2
2	PRE	LAD	18	10.6	13.54	14.3	0.946853	44.74	15.09	3.36	3.54	0.94	24.18	2.03	50	3.23	47	3.63	61	4.23	62	2.72	3.85	4.29	55	7.6	2
2	PTCA	LAD	18.7	11.6	14.88	15.15	0.982178	66.63	6.87	1.08	1.91	0.54	27.12	2.47	53	3.65	47	4.37	51	4.73	51	3.32	4.1	6.53	56	7.6
2	FU	LAD	18.8	11.1	15.46	14.95	1.03411	66.33	10.94	7.47	0.38	0.2	29.04	2.54	55	3.68	46	3.83	63	4.86	49	3.19	4.12	6.69	55	8.3	3
3	PRE	LAD	7.9	4.4	7.01	6.15	1.13984	44.01	2.09	0.17	1.42	1.42	20.74	1.69	74	2.11	71	3.02	69	3.3	68	2.2	2.73	2.98	74	11.44	2
3	PTCA	LAD	8.6	5.4	7.57	7	1.08143	59.65	3.64	0.4	3.33	4.27	27.89	1.68	29	2.45	34	2.89	30	3.45	30	2.24	2.85	2.9	48	14.84
3	FU	LAD	8.4	5.2	8.23	6.8	1.21029	62.84	5.31	1	0.92	0.83	29.6	1.8	30	2.42	24	3.17	12	3.63	13	2.32	2.88	3.3	30	14.77	2
4	PRE		n	n	n	n	n
4	PTCA	RCA	8.9	4.3	10.22	6.6	1.54848	81.48	11.89	2.47	7.42	5.32	49.32	1.9	61	2.45	63	2.86	100	4.11	69	2.31	3.14	3.28	62	19.38
4	FU	RCA	8.4	4.9	11.13	6.65	1.67368	65.08	11.51	4.78	2.51	0.75	35.48	2.03	35	2.42	30	2.68	49	4.19	33	2.37	3.14	3.94	44	14.8
5	PRE	LAD	12.8	5	13.46	8.9	1.51236	86.82	17.96	7.18	4.11	2.65	42.96	2.06	124	2.86	106	3.47	116	4.22	116	2.56	3.44	4.42	123	16.73	2
5	PTCA	LAD	12.4	6.6	13.91	9.5	1.46421	116.06	10.92	3.59	3.45	4.05	50.67	2.3	123	3.24	106	3.98	136	4.56	107	2.95	3.72	5.4	140	16.73
5	FU	LAD	14.4	6.9	12.76	10.65	1.19812	86.5	17.05	5.01	5.3	4.05	41.28	2.11	106	2.89	89	3.5	84	4.13	84	2.6	3.47	4.02	106	16.18	2
6	PRE	LAD	25.3	12.8	19.68	19.05	1.03307	142.99	84.72	16.43	34.64	15.57	84.79	1.87	76	3.38	65	3.66	108	5.12	90	2.7	4.35	3.58	74	24.62	1
6	PTCA	LAD	25	12.1	19.65	18.55	1.0593	198.49	62.32	9.76	30.37	20.18	88.73	2.29	86	3.54	71	4.87	111	5.54	57	3.18	4.54	4.79	83	24.62
6	FU	LAD	25.5	12.3	18.92	18.9	1.00106	151.78	68.49	13.93	26.97	16.28	81.49	2.15	66	3.43	49	3.77	102	5.16	65	2.87	4.35	4.66	71	23.19	1
7	PRE		n	n	n	n	n
7	PTCA	RCA	16.4	11.9	18.08	14.15	1.27774	154.9	85.37	28	21.54	12.77	88.76	1.9	36	3.63	18	3.73	64	5.03	64	2.65	4.17	3.42	36	27.76
7	FU	RCA	16.1	12.5	17.42	14.3	1.21818	183.82	53.36	7.77	38.37	19.9	97.68	1.92	80	3.58	71	3.93	110	5.13	110	2.89	4.22	4.83	80	27.66
8	PRE	LAD	20.5	12.4	17.27	16.45	1.04985	69.19	37.89	7.81	9.71	4.32	38.49	1.81	93	3.86	94	3.71	110	4.83	83	2.75	4.26	4.03	102	11.42	1
8	PTCA	LAD	21.9	12.1	19.27	17	1.13353	89.15	28.87	6.82	7.86	3.8	39.44	2.37	99	4.03	95	4.63	84	5.07	84	3.18	4.45	4.94	95	11.04
8	FU	LAD	22	14.2	17.22	18.1	0.951381	101.6	39.96	7.8	22.92	13.86	52.1	2.28	77	3.93	54	3.7	65	5.01	58	2.97	4.5	5.77	51	14.55	1
9	PRE	LCX	15.9	7.9	19.16	11.9	1.61008	126.01	39.76	5.77	5.65	4.3	59.32	1.99	32	2.91	24	4.05	42	5.27	38	2.95	4.03	3.84	33	17.83	2
9	PTCA	LCX	17	7.6	19.39	12.3	1.57642	146.4	24.84	2.35	4.87	3.96	56.27	2.4	34	3.17	31	4.45	44	5.09	41	3.42	4.31	4.97	34	15.72
9	FU	LCX	16.3	8.5	19.16	12.4	1.54516	149.77	61.93	8.05	4.15	3.27	70.89	2.03	44	3.1	34	4.11	58	5.27	54	3.02	4.24	4.21	46	20.13	3
10	PRE	RCA	11	6.6	13.57	8.8	1.54205	68.88	33.46	1.68	22.87	10.21	46.59	1.72	64	3.39	57	3.14	79	4.32	63	2.32	3.73	3.07	61	16.25	1
10	PTCA	RCA	11.4	6.7	14.15	9.05	1.56354	86.57	25.59	1.75	16.71	9.68	50.19	2.28	70	2.86	67	3.47	81	4.53	43	2.6	3.8	4.28	62	16.25
10	FU	RCA	11.6	6.8	13.21	9.2	1.43587	79.78	37.36	1.66	9.59	13.39	49.38	2.05	96	3.38	107	3.25	108	4.31	71	2.51	3.82	4.03	68	16.1	2
11	PRE		n	n	n	n	n
11	PTCA	PD	8.1	4.9	8.5	6.5	1.30769	50.38	3.7	0.42	1.48	0.97	29.34	1.94	94	2.39	89	2.55	103	3.33	106	2.2	2.82	3.38	82	13.15
11	FU	PD	8.5	6.1	8.75	7.3	1.19863	54.79	6.18	0.93	1.54	1.14	31.26	1.97	51	2.58	45	2.72	65	3.47	71	2.36	3.06	3.89	51	12.48
12	PRE	RI	7.2	7.1	9.73	7.15	1.36084	64.45	29.65	7.53	5.71	2.08	37.94	1.63	56	2.81	57	2.77	24	3.72	44	2.21	3.27	2.89	56	16.73	2
12	PTCA	RI	10.2	6.7	10.59	8.45	1.25325	61.14	22	5.81	5.33	3.39	37.49	1.69	49	2.76	52	3.2	55	3.75	54	2.15	3.15	2.73	48	16.63
12	FU	RI	8.9	7.6	10.13	8.25	1.22788	71.2	17.1	1.74	8.04	6.35	44.69	1.86	42	2.89	18	2.82	39	3.87	39	2.33	3.32	3.52	41	16.47	2
13	PRE	LAD	24.3	14.1	25.83	19.2	1.34531	88.17	53.2	5.13	17.04	13.44	36.18	2.21	45	4.69	45	4.44	60	5.9	52	3.46	5.37	4.69	45	9.12	1
13	PTCA	LAD	20.3	n	25.83	n	n	91.13	45.55	5.74	21.02	9.67	35.14	2.5	18	4.72	34	4.41	29	5.93	23	3.59	5.41	6.39	18	8.77
13	FU	LAD	22.8	n	26.83	n	n	140.37	47.29	1.58	11.92	18.59	46.76	3.37	29	4.7	30	4.81	7	5.96	7	3.94	5.38	9.91	30	11.41	2
14	PRE	LAD	19	9.6	12.27	14.3	0.858042	58.85	16.29	4.27	5.58	1.76	29.98	1.9	81	3.05	81	3.47	95	4.22	95	2.55	3.56	3.41	84	11.31	2
14	PTCA	LAD	18.8	n	14.45	n	n	63.4	13.63	2.87	5.27	1.98	29.81	1.9	82	2.98	82	4.08	95	4.46	95	2.64	3.56	3.28	82	11.31
14	FU	LAD	19.1	9.2	12.74	14.15	0.900353	64.9	13.62	3.27	4.44	2.01	30.03	2.34	95	3.23	79	3.25	66	4.21	86	2.81	3.74	5.38	79	10.41	2
15	PRE	LAD	16.1	10.1	15.21	13.1	1.16107	68.57	16.4	3.51	2.71	1.82	35.44	2	44	3.19	45	3.73	55	4.65	55	2.74	3.73	4.25	37	11.38	2
15	PTCA	LAD	16.4	9.4	18.23	12.9	1.41318	100.4	4.27	0.86	1.12	0.7	37.22	2.28	36	3.38	41	4.68	55	5.04	55	3.31	3.96	5.64	37	11.38
15	FU	LCX	16.4	10.9	16.07	13.65	1.17729	86.23	26.44	8.9	3.82	1.29	36.53	2.42	138	3.87	136	3.73	144	4.74	120	3.1	4.23	6.82	123	11.33	2
16	PRE	LAD	15.2	8.6	17.48	11.9	1.46891	66.33	35.98	3.88	19.8	10.4	36.62	1.88	76	3.53	68	3.99	57	4.95	72	2.64	4.22	3.16	76	11.98	1
16	PTCA	LAD	15.7	n	20.22	n	n	92.27	28.61	2.49	17.59	9.78	44.02	2.28	77	3.95	66	4.59	57	5.54	71	3.09	4.48	4.44	77	11.98
16	FU	LAD	15.8	10.4	22.48	13.1	1.71603	88.94	53.31	13.22	5.45	6.4	39.32	2.5	114	4.25	105	3.92	120	5.73	112	3.21	4.83	6.94	111	10.85	2
17	PRE		n	n	n	n	n
17	PTCA	LAD	27.6	17.4	28.64	22.5	1.27289	159.81	105.81	12.49	10.54	7.55	75.78	2.07	71	4.09	61	4.83	83	6.28	92	3.21	4.86	4.54	69	19.34
17	FU	LAD	29.5	13.8	30.42	21.65	1.40508	216.45	86.54	23.28	22.29	6.75	88.63	2.12	98	4.22	82	5.14	118	6.36	120	3.53	5	6	98	21.84
18	PRE	RCA	12.2	5.8	13.85	9	1.53889	134.57	70.84	8.79	22.03	11.7	81.42	1.94	39	3.46	39	3.26	60	4.61	41	2.5	3.86	3.63	39	27.25	1
18	PTCA	RCA	12.9	6.9	13.75	9.9	1.38889	137.87	69.25	8.59	21.57	11.35	82.49	2.06	42	3.43	39	3.32	60	4.58	41	2.53	3.87	3.86	43	27.25
18	FU	RCA	12	6.7	13.74	9.35	1.46952	168.99	45.46	5.35	21.37	17.14	87.06	2.29	49	3.42	49	3.42	9	4.31	22	2.81	3.96	4.62	49	27.22	1
19	PRE	LAD	11.4	n	12.39	n	n	116.07	15.15	2.8	5.34	3.6	55.52	1.84	37	2.93	37	3.51	14	4.19	11	2.69	3.48	3.46	37	20.12	2
19	PTCA	LAD	11.2	6.7	13.04	8.95	1.45698	123.01	18.31	2.71	8.7	4.5	61.06	1.74	103	3.11	96	3.32	95	4.34	84	2.71	3.57	3.93	103	21.06
19	FU	LAD	11.6	5.8	12.32	8.7	1.41609	128.6	18.07	1.65	6.89	4.84	61.36	2.27	89	3.13	103	3.43	74	4.17	60	2.83	3.66	4.97	92	20.24	2
20	PRE	LAD	22.3	13	16.57	17.65	0.93881	55.14	34.85	2.54	20.84	8.05	33.24	1.97	57	3.81	61	3.32	39	4.71	47	2.58	4.29	3.44	57	10.37	1
20	PTCA	LAD	23	14.3	18.57	18.65	0.99571	55.28	40.22	3.5	22.43	8.63	33.77	1.99	59	3.81	60	3.32	39	4.96	38	2.59	4.41	3.48	56	10.37
20	FU	LAD	23.1	14.2	18.74	18.65	1.00483	92.45	44.6	8.74	13.66	4.57	40.84	2.75	81	4.32	71	3.62	85	4.98	81	3.2	4.7	7.27	81	11.49	1
21	PRE	LAD	11.6	6.1	12.79	8.85	1.4452	139.72	43.01	5.61	5.72	2.86	76.83	1.72	100	2.59	60	3.44	115	4.36	106	2.47	3.4	3.31	100	28.82	2
21	PTCA	LAD	12.8	7	16.01	9.9	1.61717	186.07	30.95	3.22	5.71	5.14	88.08	2.32	103	2.77	61	4.34	92	4.99	92	2.85	3.69	4.64	71	28.82
21	FU	LAD	11.9	7.1	16.72	9.5	1.76	175.52	37.29	7.98	6.85	1.72	83.05	2.4	34	3.12	34	3.75	71	4.73	75	2.99	3.93	5.34	34	24.84	2
22	PRE	LAD	15.4	7.9	11.71	11.65	1.00515	51.54	8.85	3.33	2.08	1.03	23.31	1.84	65	2.88	55	3.74	49	4.1	48	2.6	3.41	3.28	64	9.6	2
22	PTCA	LAD	15.3	7	17.92	11.15	1.60717	75.71	5.13	1.48	3.05	4.12	30.9	2.31	64	3.32	61	4.03	48	4.99	49	3.15	3.94	4.59	64	9.6
22	FU	LAD	16.7	8.9	14.11	12.8	1.10234	55.99	11.91	8.12	5.56	1.8	29.64	2.15	58	3.46	43	3.44	44	4.63	57	2.81	3.9	5.14	53	9.05	2
23	PRE		n	n	n	n	n
23	PTCA	LCX	18.3	8.1	16.39	13.2	1.24167	88.9	45.94	9.38	11.89	5.88	57.78	1.9	53	2.81	36	2.8	13	4.73	54	2.35	3.6	3.37	51	20.44
23	FU	LCX	17.3	8.6	15.54	12.95	1.2	84.27	42.67	6.07	11.41	7.81	48.35	2.16	36	3.02	6	3.06	49	4.79	33	2.54	3.84	4.17	36	16.53
24	PRE	LAD	21.6	12.5	17.13	17.05	1.00469	137.07	71.74	6.21	15.17	22.97	80.04	1.76	57	3.09	48	3.42	71	4.98	117	2.62	4.03	3.09	57	24.81	2
24	PTCA	LAD	22.3	12.5	17.24	17.4	0.990805	135.81	75.32	6.69	15.7	23.13	79.84	1.79	55	3.11	50	3.64	71	5.01	115	2.61	4.05	3.02	56	24.81
24	FU	LAD	21.7	11.7	18.93	16.7	1.13353	204.47	81.15	11.04	25.37	22.95	98.14	2.42	96	3.76	38	3.83	56	5.2	98	3.06	4.45	6.19	45	27.6	2
25	PRE	LAD	12.8	5.7	12.83	9.25	1.38703	71.29	29.17	3.08	9.88	3.38	45.12	1.74	128	2.66	126	3.68	163	4.17	151	2.34	3.48	2.94	128	16.4	2
25	PTCA	LAD	12.5	5.8	16.62	9.15	1.81639	97.47	21.13	2.55	9.32	6.35	51.47	2.31	141	3.07	130	4.06	163	4.92	116	2.74	3.76	4.84	133	16.4
25	FU	LAD	12.4	6.3	12.34	9.35	1.31979	89.03	29.97	9.57	4.35	0.79	50	2.11	87	3.15	75	3.37	108	4.22	108	2.55	3.61	4.13	81	17.31	2
26	PRE	LAD	15.6	10	19.66	12.8	1.53594	150.39	63.59	10.32	42.76	41.92	88.27	1.82	268	2.85	172	3.75	266	5.57	302	2.62	4.22	3.45	171	27.32	1
26	PTCA	LAD	16.4	9.5	19.64	12.95	1.5166	175.05	54.56	7.42	30.96	32.51	91.17	2.15	266	3.14	176	4.27	263	5.4	345	2.83	4.19	4.36	187	27.32
26	FU	LAD	15.3	10	18.96	12.65	1.49881	167.77	77.77	22	44.47	27.2	90.74	2.2	84	3.51	87	3.77	134	5.24	111	2.78	4.4	4.56	84	27.38	1
27	PRE		n	n	n	n	n
27	PTCA	LCX	13.5	7.6	10.04	10.55	0.951659	55.38	5.6	0.66	3.39	2.98	31.29	1.88	90	2.49	79	3.16	103	3.91	101	2.4	3.16	3.05	91	12.1
27	FU	LCX	13.3	n	10.75	n	n	54.98	3.23	0.19	2.5	3.09	26.59	2.27	46	2.79	38	3.26	57	3.88	54	2.66	3.35	5.1	51	9.87

## Sheet: Clinical data (n= 28)
Patient	Procedure Date	Discha_date	Original Treated vessel	Target vessel 1. LAD 2. LCx 3. RCA	Culprit	Tx_pLAD	Age	Sex 0. Male 1. Female	Weight	Height	BMI	Smoke 0=non 1.Ex 2.Current	HTN	DM	Dyslipidemia	Pre_MI	Pre_PCI	Pre_CABG	Pre_stroke	Family Hx CAD	eGFR	s_Cr	CKMB_base	CKMB_8h	CKMB_16h	CKMB_24h	TnT_base	TnT_8h	TnT_16h	TnT_24h	TC	HDL	TG	LDL	Hb	Hct	HbA1c	free T4	TSH	hsCRP	LVEF	Basic rhythm	Ward_sBP	Ward_dBP	Ward_HR	Procedure time	Aspirin	Plavix	Beta_blocker
1	2012-07-20	2012-07-23	1	1	1	0	67	1	61	160	23.8281	0	0	1	1	0	0	0	0	0	62.75	0.94	1.1	3.3	4.3	3.2	0.011	0.078	0.119	0.108	227	36	273	141	11.7	33.8	6.8	1.15	3.15	0.1	47	2	112	75	80	100	1	1	0
1	n	n	3	3	1	0	n	n	n	n	n	n	n	n	n	n	n	n	n	n	n	n	n	n	n	n	n	n	n	n	n	n	n	n	n	n	n	n	n	n	n	n	n	n	n	n	n	n	n
2	2013-01-16	2013-01-21	1	1	1	0	55	0	69	174	22.7903	2	0	0	1	0	0	0	0	0	65.07	1.22	16.2	10.3	7.8	5.3	0.504	0.549	0.483	0.454	184	42	83	114	15	44.8	5.9	1.09	0.411	0.009	48	1	128	83	75	90	1	1	1
3	2012-11-08	2012-11-10	1	1	1	0	54	0	75	170	25.9516	1	1	0	0	1	1	0	0	0	70.63	1.14	1	1	1	1.1	0.01	0.01	0.012	0.01	154	36	160	96	15.2	43.8	6.3	1.22	0.574	0.033	66	1	160	90	78	70	1	1	1
4	2013-02-06	2013-02-09	3	3	0	0	57	1	65	162	24.7676	0	1	1	1	0	0	0	0	0	59.16	1.02	0.7	6.1	20.9	17.3	0.01	0.167	0.428	0.494	232	66	111	116	13.2	37.1	7.2	1.04	0.31	0.117	63	1	130	70	70	85	0	1	1
5	2013-01-11	2013-01-14	1	1	1	0	62	0	70	168.7	24.5962	1	1	0	1	0	1	0	0	1	63.56	1.22	0.9	1.1	1	0.9	0.01	0.028	0.022	0.016	115	34	140	48	14.1	42	5.4	0.87	3.905	0.021	67	1	137	81	50	70	1	1	1
6	2012-11-02	2012-11-03	1	1	1	1	58	0	73	166	26.4915	0	1	0	1	0	0	0	0	1	64.4	1.19	0.9	2.3	4.3	3.8	0.01	0.03	0.067	0.065	225	59	105	65	15.8	47.8	5.8	1.02	2.28	0.039	64	1	137	84	53	60	1	1	1
7	2013-05-15	2013-05-17	3	3	1	0	60	1	52	151	22.806	0	0	0	0	0	0	0	0	0	81.96	0.76	2	1.1	1	1.1	0.01	0.025	0.02	n	136	65	52	122	11.2	34	5.7	1.79	0.011	0.095	69	1	149	76	62	70	1	1	0
8	2012-07-18	2012-07-20	1	1	1	1	54	0	68	168	24.093	2	0	1	0	0	0	0	0	0	79.69	1.03	0.5	0.8	1.2	0.9	0.01	0.022	0.026	0.025	165	48	122	88	13.6	38.8	6.8	1.2	1.35	0.095	54	1	102	74	81	60	1	1	0
9	2012-07-04	2012-07-06	2	2	0	0	62	0	61	169	21.3578	0	1	0	0	0	0	0	0	0	64.17	1.21	2.7	2.9	3	2.7	0.028	0.033	0.033	0.05	157	44	95	91	13	37	5.2	1.18	3.96	0.216	60	1	115	80	58	80	1	1	0
10	2012-07-26	2012-07-30	3	3	0	0	56	1	58	149	26.1249	0	1	1	1	0	0	0	0	0	40.38	1.42	3.2	7.8	5.9	4	0.084	0.231	0.389	0.343	285	50	240	161	9.2	26.5	7	0.75	11.74	0.086	70	1	145	73	74	100	1	1	0
11	2012-1212	2012-12-14	3	3	1	0	57	1	65	154	27.4077	0	1	1	1	0	1	0	0	0	67.25	0.91	2.2	2.5	3.5	3.8	0.01	0.02	0.033	0.05	139	55	84	58	12.8	37.7	9	1.09	3.3	0.055	57	1	113	80	61	70	1	1	0
12	2013-01-21	2013-01-21	RI	2	0	0	68	0	58	159	22.9421	1	0	0	1	0	1	0	1	0	78.52	1	2.4	n	n	n	0.012	n	n	n	109	45	38	45	14.8	42.2	5.6	1.12	1.203	0.063	60	1	125	72	67	70	1	1	0
13	2012-07-13	2012-07-16	1	1	0	0	55	0	67	166	24.3141	2	1	0	1	0	0	0	0	0	74.38	1.09	0.8	8.4	11.2	7.7	0.044	0.202	0.273	0.278	215	44	321	110	14.5	42.4	7	1.39	0.67	0.046	66	1	120	80	80	120	1	1	0
14	2012-08-01	2012-08-03	1	1	1	0	52	0	71	172	23.9995	1	0	0	0	0	0	0	0	0	69.74	1.16	0.3	0.9	1.1	0.7	0.33	n	0.31	0.16	188	38	120	114	14.3	41.8	5.1	1.14	1.96	0.023	66	1	116	80	76	55	1	1	0
15	2013-03-25	2013-03-27	2	2	1	0	69	0	61	163	22.9591	2	1	0	0	0	0	0	0	0	57.84	1.3	1.3	0.9	0.7	0.5	0.013	0.041	0.03	0.021	150	52	190	92	13.6	39.5	5.6	1.11	4.429	0.098	63	1	134	68	67	75	1	1	0
16	2012-07-25	2012-07-27	1	1	1	1	55	0	83	186	23.9912	1	1	1	1	0	0	0	0	0	72.08	1.12	1.3	0.9	1	1.1	0.012	0.012	0.026	0.025	204	44	219	127	13.8	38.8	6.8	1.27	1.78	0.015	62	1	116	70	88	65	1	1	0
17	2011-04-22	2011-04-23	1	1	1	0	64	0	68	194	18.0678	2	1	0	0	0	0	0	0	0	80.64	0.99	n	0.27	0.2	0.7	n	0.009	0.009	0.009	188	30	201	122	14.1	40.8	7.1	0.97	2	0.217	74	1	106	69	73	75	1	1	0
18	2012-07-27	2012-07-31	3	3	0	0	57	1	56	160	21.875	0	1	0	0	0	1	0	0	0	66.64	0.92	0.9	1.5	2	1	0.01	0.033	0.066	0.036	169	60	113	85	12.4	36.1	5.7	1.23	0.47	0.03	65	1	126	60	64	75	1	1	0
19	2012-06-18	2012-06-20	1	1	1	0	70	1	55	153	23.4952	0	0	0	0	0	0	0	0	0	62.39	0.94	4.1	3.7	2.1	3.5	0.016	0.02	0.017	0.018	240	56	102	160	13.3	38.8	5.5	1.24	1.47	0.02	41	1	136	65	75	85	1	1	1
20	2012-09-24	2012-09-26	1	1	1	0	47	0	72	170	24.9135	2	1	0	0	0	0	0	1	0	70.72	1.17	0.8	1.2	1.4	1.1	0.01	0.017	0.035	0.026	174	53	46	96	15.4	51.3	5.6	1.12	4.2	0.088	68	1	123	71	63	110	1	1	0
21	2013-01-07	2013-01-09	1	1	1	0	65	0	74	169.5	25.7568	1	0	0	0	0	0	0	0	1	68.1	1.14	0.9	1.1	1.1	0.8	0.01	0.048	0.052	0.04	190	45	199	109	13.4	41.7	5.7	1.37	2.697	0.132	65	1	129	76	82	100	1	1	0
22	2012-07-16	2012-07-18	1	1	1	0	57	0	64	165	23.5078	2	0	0	1	0	0	0	0	0	63.42	1.24	2.6	1.6	1	0.8	0.01	0.012	0.013	0.011	143	53	67	72	12.7	36.5	5.5	1.11	2.84	0.608	60	1	139	62	58	85	1	0	0
23	2013-05-03	2013-05-05	2	2	1	0	70	0	66	164	24.539	2	0	1	1	0	0	0	0	0	77.4	1.01	2.1	1.5	1.4	1	0.014	0.04	0.045	0.048	168	42	182	94	15.3	46.7	7.1	1.18	3.625	0.751	65	1	127	78	62	60	1	1	0
24	2012-08-16	2012-08-18	1	1	1	0	69	0	74	168	26.2188	2	0	0	0	0	0	0	0	0	59.96	1.26	1.5	5	4.2	3.2	0.01	0.01	0.062	0.057	165	40	112	102	16	46.3	5.7	388	1.396	0.248	65	1	130	80	74	90	1	1	0
25	2012-12-24	2012-12-26	1	1	1	1	53	1	71.6	157.2	28.974	0	1	0	0	0	0	0	0	1	79.45	0.8	0.6	0.9	1	0.7	0.011	0.037	0.039	0.032	183	47	351	92	13.9	41.2	6	1.51	0.048	0.04	70	1	139	94	84	85	1	1	0
26	2012-12-10	2012-12-12	2	2	1	0	50	0	62	169	21.7079	1	0	0	0	0	1	0	1	0	69.85	1.17	0.5	0.5	0.5	0.4	0.01	0.01	0.01	0.01	171	53	85	89	14.3	43.1	5.7	1.51	2.823	0.047	68	1	111	78	73	85	1	1	1
27	2012-10-08	2012-10-10	1	1	1	0	61	1	56	150	24.8889	0	1	0	1	0	0	0	0	0	59.71	1	0.8	1.4	1.4	1	0.01	0.05	0.044	0.042	210	48	239	116	11.8	33.9	5.9	1.17	1.169	0.147	69	1	128	76	74	85	1	1	0
[truncated: 102 more columns]
